# Supplementary material for: Two TonB-dependent outer membrane transporters involved in heme uptake in Anabaena sp. PCC 7120
Source: Microb Cell. 2024 Jan 9;11:16–28. doi: 10.15698/mic2024.01.812 (PMC10792254; doi:10.15698/mic2024.01.812)
Supplement: Supplementary file 1 [file mic-11-016-s01.xlsx]

## Sheet: Figure 1B
Table Figure 1B: The optical density representing the growth of wild-type Anabaena was determined in the indicated media after 7 days.
Experiment	YBG11	YBG11-Fe	YBG11-Fe + 10µM heme
1	0.4793	0.1629	0.6593
2	0.4909	0.1581	0.6813
3	0.4773	0.1386	0.4595
4	0.4659	0.1378	0.4732

## Sheet: Figure 1C
Table Figure 1B: The chlorophyll a content (µg/ml) of wild-type Anabaena was determined in the indicated media after 7 days of growth.
Experiment	YBG11	YBG11-Fe	YBG11-Fe + 10µM heme
1	7.937	0.824	7.61
2	7.921	0.679	7.114
3	6.614	0.581	7.998
4	7.413	0.507	7.716

## Sheet: Figure 3B
Table Figure 3B: Fluorescence of the mutants AFS-I-PhutA1 and AFS-I-PhutA2 normalized to its OD750 and fluorescence of the wild-type after indicated time points and conditions.
Experiment	AFS-I-PhutA1	AFS-I-PhutA2	Condition
1	3.8684	1.2049	day 7 YBG11-Fe
2	4.38167	1.16
3	5.36882	1.0288
4	3.3678	1.1464
5	4.07024	1.2537
6	5.41263	1.1291
7	4.91226	1.4697
8	4.38362	1.2842
9	5.98729	1.0581
10	6.73895	1.4061
11	7.37628	1.9822
12	4.37	1.2374
13	4.00862	1.0671
14	5.70282	1.6612
15	5.33305
16	4.54963
17	5.00429
18	4.28131
19	4.59478
1	4.3631	1.2329	day 10 YBG11-Fe
2	4.319	1.0484
3	6.0483	1.3649
1	4.5256	1.3866	day 10 YBG11-Fe + 10µM PPIX
2	4.6298	1.2278
3	5.4918	1.5145
1	2.9957	1.2079	day 10 YBG11-Fe + 10µM heme
2	3.4912	0.9344
3	3.3937	1.0609
1	1.8464	1.2215	day 10 YBG11
2	2.3186	0.7929
3	3.5097	1.537
1		1.594	day 10 YBG11-Fe + 30µM heme
2		1.9118
3		1.9624

## Sheet: Figure 3D
Figure 3D: GFP Fluorescence of Anabaena wild-type and AFS-I-PhutA1 after indicated time of growth.
Experiment	Wild-type	AFS-I-PhutA1	Condition
1	1	1.66667	Day 0
2	1.3	2.4375
3	1.28571	2.23077
4	1.5	1.55556
5	1.2	1.75
1	1	45.1765	Day 2
2	2.16667	45.0769
3	1	56.4444
4	1.66667	55.1111
5	1	34
1	1.55556	43.6667	Day 4
2	1	47.5
3	1	54.8889
4	1.2	40.625
5	1	52.4286

## Sheet: Figure 3E
Figure 3E: Ct-values of hutA1 and hutA2 were determined in the wild-type grown in YBG11-Fe and YBG11-Fe + 30µM heme and normalized to rnpB and YBG11.
Experiment	rnpB	hutA1	hutA2	Condition
1	16.795	35.405	35.013	YBG11
2	17.239	36.134	34.851
3	17.245	36.117	36.108
1	17.522	29.786	34.708	YBG11-Fe
2	17.739	29.315	35.146
3	17.57	30.845	35.445
1	20.581	36.438	36.438	YBG11-Fe + 30 µM heme
2	19.852	35.433	35.433
3	19.564	36.166	36.166
